# Supplementary material for: A new risk model based on a 11-m6A-related lncRNA signature for predicting prognosis and monitoring immunotherapy for gastric cancer
Source: BMC Cancer. 2022 Apr 5;22:365. doi: 10.1186/s12885-021-09062-2 (PMC8981748; doi:10.1186/s12885-021-09062-2)
Supplement: Supplementary file 1 — Additional file 1. [file 12885_2021_9062_MOESM1_ESM.xls]

## Sheet: Supplementary Additional file 1
Supplementary additional file 1. The screened 288 differentially expressed m6A-related lncRNAs in gastric cancer
gene	conMean	treatMean	logFC	pValue	fdr
AL512506.1	0.0904915	0.309981	1.77633	4.58948e-07	1.0019e-06
AC022405.1	0.0299333	0.153064	2.35431	1.42125e-09	7.72213e-09
CAPN10-DT	0.17521	0.478782	1.45029	1.97252e-12	3.5231e-11
AC017083.1	0.10587	0.293137	1.46928	2.41442e-09	1.15757e-08
ODF2-AS1	0.199238	0.503167	1.33654	2.01038e-06	3.75196e-06
AC005519.1	0.314408	0.633499	1.0107	1.10899e-06	2.19553e-06
AC092718.4	3.64788	10.2265	1.48718	7.88019e-13	1.75155e-11
AC245884.8	0.263683	0.779436	1.56363	1.56438e-09	8.22385e-09
TSPEAR-AS1	0.169217	0.791311	2.22537	4.12642e-07	9.04852e-07
ZBTB40-IT1	0.239532	0.519979	1.11824	1.42541e-05	2.16468e-05
TMEM147-AS1	0.512514	1.10188	1.1043	2.21466e-09	1.09391e-08
AC015849.3	1.13544	2.90197	1.35378	3.02547e-10	2.01955e-09
AL121832.2	1.38509	2.93844	1.08507	1.94303e-07	4.52449e-07
AC008115.3	0.43855	1.1155	1.34687	4.1945e-09	1.78357e-08
AL161891.1	0.116148	0.494611	2.09034	2.38019e-16	2.90979e-14
AC109460.2	0.322751	0.87368	1.43668	1.47932e-11	1.76436e-10
AL096701.3	0.140483	0.296579	1.07802	9.08938e-07	1.84428e-06
AC108727.1	0.186248	0.551542	1.56625	1.70618e-07	4.03055e-07
TSPEAR-AS2	0.205663	1.13686	2.4667	5.66911e-09	2.31016e-08
MIR17HG	0.121687	0.541997	2.15511	1.10448e-11	1.54311e-10
AC012213.3	0.108874	0.306638	1.49388	1.82607e-09	9.39946e-09
AC008735.2	1.04108	2.80154	1.42814	3.05617e-10	2.01955e-09
AC022211.3	0.259088	0.62983	1.28152	1.05592e-10	8.75159e-10
INE1	0.537191	1.16572	1.11772	1.05931e-09	6.09414e-09
AL133243.3	0.289575	0.583818	1.01158	6.69969e-07	1.40607e-06
AL139095.4	0.0835516	0.192528	1.20433	5.81639e-06	9.60884e-06
AL451050.2	0.164145	0.666327	2.02126	2.72032e-14	1.20931e-12
AC092119.2	0.175281	0.438263	1.32213	4.28499e-08	1.23257e-07
AL162595.1	0.205078	0.755325	1.88093	1.28421e-15	8.9711e-14
CADM3-AS1	0.239099	0.111941	-1.09487	1.33231e-07	3.27387e-07
AL137244.1	0.0938259	0.27414	1.54685	2.02521e-07	4.6935e-07
AC008808.2	2.66664	0.80802	-1.72256	8.6333e-06	1.37068e-05
AC107959.1	0.844652	0.353708	-1.2558	7.93352e-07	1.64385e-06
RBMS3-AS3	0.615874	0.153404	-2.0053	1.71138e-08	5.68381e-08
AC009095.1	0.21016	0.52619	1.3241	2.41456e-09	1.15757e-08
AC138956.2	0.430576	0.872511	1.01891	5.98183e-07	1.27179e-06
AL121583.1	0.17496	0.442969	1.34018	7.19993e-06	1.16582e-05
AC127024.4	0.617889	1.2782	1.0487	3.57189e-06	6.2162e-06
SNHG1	4.37072	10.9377	1.32337	8.23172e-12	1.21979e-10
SND1-IT1	0.370363	0.807106	1.12382	2.47752e-05	3.66014e-05
AL356489.2	0.408333	0.142842	-1.51533	6.13661e-09	2.43968e-08
AC074117.1	0.788084	2.17269	1.46306	1.15852e-16	1.88839e-14
AL132989.2	0.218041	0.506255	1.21526	6.52357e-09	2.55202e-08
AL031670.1	0.406243	0.928884	1.19316	4.06342e-08	1.20425e-07
AL138759.1	0.0233177	0.140674	2.59286	2.88033e-09	1.34869e-08
LINC01176	0.414039	1.1581	1.48392	3.62703e-10	2.3034e-09
LINC00894	0.15715	0.375673	1.25733	1.44379e-08	5.07923e-08
PABPC4-AS1	0.187905	0.509548	1.43921	3.27775e-09	1.49804e-08
AC138956.1	0.249817	0.594391	1.25054	1.9023e-07	4.45083e-07
ADAMTS9-AS2	0.700383	0.184349	-1.9257	5.58157e-08	1.50795e-07
AC006480.3	0.227851	0.523599	1.20037	1.36082e-07	3.31065e-07
YEATS2-AS1	0.117202	0.32691	1.47989	2.5842e-11	2.90278e-10
AC134407.1	0.427965	0.873369	1.0291	2.16298e-05	3.20514e-05
AC087521.2	0.0660543	0.155757	1.23758	1.45681e-07	3.50927e-07
AC124312.3	0.520276	0.186145	-1.48285	2.64807e-06	4.79595e-06
WASHC5-AS1	0.0722785	0.367962	2.34792	4.78458e-14	1.94972e-12
LINC02106	1.34798	0.271949	-2.30939	5.92361e-07	1.26491e-06
SNHG14	1.10617	0.436096	-1.34286	4.64869e-06	7.9206e-06
DLGAP1-AS2	0.341149	1.99649	2.54899	2.57398e-15	1.57335e-13
BVES-AS1	0.404487	0.111913	-1.85372	6.32961e-08	1.69136e-07
AL132639.3	0.154704	0.337068	1.12352	8.85556e-08	2.30339e-07
RNASEH2B-AS1	0.0598593	0.149509	1.32059	1.74819e-08	5.73735e-08
ANKRD10-IT1	2.30187	8.38104	1.86432	2.59166e-14	1.20931e-12
AC099568.2	0.190649	0.616493	1.69316	2.24381e-10	1.61356e-09
AC005306.1	0.0724796	0.173675	1.26074	9.37287e-07	1.88615e-06
LINC01719	0.197809	0.422141	1.09361	3.7159e-05	5.31308e-05
AC036103.1	0.0911662	0.214642	1.23536	9.27019e-07	1.87319e-06
AC135012.3	0.338078	0.1383	-1.28955	6.08481e-08	1.63487e-07
AP001001.1	0.0836373	0.250449	1.5823	3.81365e-10	2.39087e-09
AC010980.2	0.847576	0.238826	-1.82738	0.0106348	0.0116602
AC002558.2	0.15996	0.388161	1.27894	2.86371e-06	5.11367e-06
AC024361.3	0.0951577	0.38859	2.02986	4.63757e-09	1.92184e-08
NALT1	3.29	0.674121	-2.28701	0.000244351	0.000314441
SCAT2	0.170382	0.825367	2.27626	1.17137e-13	4.09934e-12
AC010761.3	0.342084	0.93755	1.45455	5.48381e-08	1.50651e-07
AL359922.2	0.0955082	0.262129	1.45658	9.33016e-09	3.47833e-08
MCM3AP-AS1	0.261935	0.570446	1.12288	1.9948e-12	3.5231e-11
MIR100HG	6.06403	2.18261	-1.47423	0.00489147	0.00554972
AC097641.2	0.288463	0.677742	1.23235	1.93534e-09	9.85816e-09
AC055855.2	0.159697	0.437338	1.45341	1.10957e-08	3.96042e-08
AL096828.3	0.114883	0.566413	2.30168	1.6285e-11	1.89603e-10
AL121832.3	0.0969941	0.517086	2.41443	1.63205e-14	8.86745e-13
AC083843.3	0.417623	1.08651	1.37943	3.05617e-10	2.01955e-09
AC073575.4	0.121987	0.368613	1.59538	3.97117e-11	3.73443e-10
AC025034.1	0.152953	0.400769	1.38968	5.11205e-08	1.42034e-07
LYPLAL1-DT	0.244415	0.09647	-1.34118	0.000531015	0.000654072
AC068790.3	0.175111	0.435844	1.31554	7.15785e-08	1.88182e-07
FOXCUT	0.0766126	0.221808	1.53366	2.51717e-06	4.5929e-06
AC002398.2	1.85401	0.382936	-2.27547	5.73061e-06	9.49921e-06
AP000442.1	0.395623	0.798672	1.01348	4.43937e-08	1.26212e-07
AC068620.2	0.155997	0.344074	1.1412	2.01793e-06	3.75196e-06
FENDRR	6.90697	2.81901	-1.29286	3.72317e-07	8.27559e-07
AL583810.1	0.134375	0.487209	1.85827	1.16216e-09	6.53214e-09
AC129510.1	0.280033	0.780347	1.47852	6.60088e-10	3.98498e-09
AL513217.1	0.792787	0.173326	-2.19344	4.86679e-05	6.89815e-05
AC091185.1	0.228787	0.503004	1.13657	1.09293e-05	1.70749e-05
AC018695.4	0.171477	0.511981	1.57808	3.19632e-11	3.26234e-10
LINC01409	0.0884294	0.260686	1.55971	1.34228e-11	1.6768e-10
UBE2Q1-AS1	0.0980413	0.391112	1.99612	2.00132e-10	1.48279e-09
AC063965.2	0.197574	0.449601	1.18625	3.99595e-06	6.88035e-06
AL355388.1	0.106349	0.237798	1.16093	4.5185e-08	1.2772e-07
SNHG15	2.08963	4.52177	1.11364	1.13444e-12	2.41192e-11
FLRT1	0.478084	0.093477	-2.35458	0.000719633	0.000881957
Z94721.1	0.323298	1.06422	1.71886	3.3004e-11	3.26234e-10
CR936218.1	0.446322	0.94729	1.08572	1.02126e-05	1.60578e-05
AL353796.1	0.410229	0.843956	1.04074	4.69758e-09	1.93035e-08
SNHG3	3.44029	7.53669	1.1314	3.30927e-09	1.49836e-08
C3orf35	0.142473	0.329659	1.21029	3.58852e-08	1.0832e-07
PSPC1-AS2	0.308637	0.801922	1.37755	1.52505e-08	5.21509e-08
MBNL1-AS1	3.60629	1.27784	-1.49681	0.00193134	0.00227572
AL359921.1	0.284469	0.631715	1.151	3.40173e-08	1.05286e-07
AC005586.1	0.760399	1.77533	1.22326	1.37878e-09	7.57555e-09
AC010327.5	0.105754	0.248611	1.23317	1.44697e-05	2.19061e-05
AP003071.4	2.61667	0.9579	-1.44979	0.017073	0.0180317
AC090739.1	0.385822	0.989883	1.35932	2.89597e-09	1.34869e-08
AC131971.1	0.11938	0.250641	1.07006	1.72198e-06	3.30215e-06
AC137932.3	0.151131	0.369524	1.28987	6.61347e-11	5.67366e-10
AL133406.2	0.220224	0.597437	1.43981	7.78699e-09	2.9983e-08
N4BP2L2-IT2	0.272938	0.632621	1.21277	2.69637e-08	8.56186e-08
AC068533.3	0.252889	0.730517	1.53041	2.55437e-08	8.16398e-08
AC012615.6	0.439868	0.920407	1.0652	4.17284e-08	1.21459e-07
MIR1-1HG-AS1	1.5668	0.293825	-2.41479	2.89211e-08	9.12413e-08
AL390961.2	0.0955836	0.260955	1.44897	7.0913e-06	1.15204e-05
AC007533.2	0.154661	0.44623	1.52868	1.50426e-08	5.21509e-08
AL020995.1	0.043779	0.123093	1.49144	1.52839e-06	2.95409e-06
AL139120.1	0.241199	0.711204	1.56004	1.2404e-07	3.06342e-07
AC108134.3	0.34508	1.17528	1.76801	1.44447e-07	3.49675e-07
LINC01081	0.73045	0.265178	-1.46182	4.40801e-08	1.26054e-07
ZKSCAN2-DT	0.203565	0.48858	1.26311	3.30053e-11	3.26234e-10
DLEU2	0.422942	1.59236	1.91264	3.85467e-17	9.42466e-15
AP000894.4	0.421393	0.962003	1.19088	0.000485098	0.000603596
AC002553.1	0.731103	1.69039	1.20921	5.2958e-07	1.14586e-06
AL390728.6	2.13274	6.09163	1.51412	1.23097e-11	1.67207e-10
AC000123.1	0.508049	1.11036	1.12799	4.52221e-10	2.79919e-09
NARF-IT1	0.147778	0.316	1.09649	3.75032e-06	6.48024e-06
AC009087.1	0.124391	0.304517	1.29164	2.74664e-06	4.93789e-06
AC006141.1	0.220723	0.457752	1.05233	1.79598e-05	2.69397e-05
AL138963.1	0.504086	1.23435	1.29201	8.00739e-06	1.28803e-05
AL662797.2	0.142437	0.440298	1.62815	1.24268e-13	4.09934e-12
AL357054.4	1.60206	0.48212	-1.73246	1.3914e-05	2.11961e-05
PART1	1.8832	0.41381	-2.18614	2.78435e-11	3.02566e-10
HAND2-AS1	5.73479	0.938004	-2.61207	0.000163842	0.000215372
AC092718.2	0.0691303	0.163462	1.24157	9.37222e-09	3.47833e-08
RUSC1-AS1	0.527685	1.44246	1.45079	2.01732e-12	3.5231e-11
AC020558.2	0.177443	0.401415	1.17774	5.79108e-07	1.24204e-06
AC008870.2	0.208011	0.557751	1.42297	4.70275e-11	4.2586e-10
AL139099.3	0.0976414	0.271799	1.47698	2.22198e-07	5.12522e-07
AC132192.2	0.282068	0.788525	1.48311	1.59397e-10	1.23723e-09
AC012073.1	0.326562	1.41459	2.11496	2.7954e-17	9.42466e-15
AL117379.1	0.296276	0.891427	1.58917	2.96497e-10	2.01955e-09
AL353622.1	0.263973	0.900008	1.76955	4.98306e-11	4.43039e-10
AL049552.1	0.317966	0.728049	1.19516	1.41023e-06	2.74824e-06
AC008735.1	0.0964111	0.26857	1.47803	1.49955e-07	3.5945e-07
AC004951.1	0.214173	0.512321	1.25827	2.53212e-08	8.14609e-08
AC084824.6	0.547694	1.10828	1.01688	3.57209e-06	6.2162e-06
THAP9-AS1	2.62012	5.97831	1.19011	4.96858e-12	8.37805e-11
AC091057.1	0.295603	1.22549	2.05163	4.15796e-16	4.06648e-14
AC008105.1	0.133541	0.343407	1.36263	3.47036e-09	1.55689e-08
AC004076.2	0.144018	0.351136	1.28578	1.5817e-08	5.33415e-08
AC010761.1	0.762834	1.61526	1.08232	1.07798e-10	8.78555e-10
AC090044.1	0.516694	0.199138	-1.37554	0.00314973	0.00363259
AL356299.3	0.0848129	0.45353	2.41884	1.96327e-13	6.00025e-12
RHPN1-AS1	0.206746	0.806383	1.96361	3.33573e-11	3.26234e-10
THUMPD3-AS1	0.92492	1.87222	1.01735	8.96517e-10	5.3463e-09
AL359880.1	0.0664244	0.354615	2.41647	3.01811e-10	2.01955e-09
CARMN	3.45855	1.08152	-1.6771	0.00273815	0.00318799
AC027601.2	0.149574	0.331444	1.1479	5.35843e-10	3.27534e-09
AC002116.2	0.318396	0.888098	1.4799	1.34228e-11	1.6768e-10
AL355488.1	0.375061	1.42236	1.92309	2.69498e-13	7.4939e-12
AC068790.2	0.223084	0.48545	1.12173	3.44196e-07	7.75631e-07
C1RL-AS1	0.41433	0.992085	1.25968	2.87644e-10	2.01955e-09
AC022101.1	0.199746	0.56015	1.48765	0.0112164	0.0122044
SNHG20	0.666217	1.36866	1.0387	6.26041e-12	9.87529e-11
AC004637.1	0.706185	0.234919	-1.58788	0.000389957	0.000488947
AP001107.5	2.83926	0.365427	-2.95786	3.27923e-10	2.10993e-09
SMG7-AS1	0.165206	0.332367	1.00851	1.30054e-09	7.22685e-09
AC009102.2	0.305991	0.122429	-1.32154	0.00118523	0.00143106
DNAJC3-DT	0.698002	1.39643	1.00044	9.53381e-05	0.000128785
AC002553.2	0.555611	1.30981	1.23721	1.3435e-07	3.28486e-07
AC020658.4	0.0459474	0.185619	2.01429	1.72025e-08	5.68381e-08
AC024267.4	0.445847	1.14841	1.36502	3.88721e-08	1.16616e-07
Z82243.1	0.403918	1.10196	1.44794	1.71235e-10	1.30834e-09
TYMSOS	1.0139	2.26527	1.15976	6.73899e-06	1.10213e-05
AC127024.5	1.21198	2.47042	1.02739	9.65594e-08	2.48513e-07
AL158063.1	0.0803387	0.24321	1.59804	1.86687e-05	2.79174e-05
AC079834.2	0.246104	0.101058	-1.28409	0.00754225	0.00842045
AC011462.4	0.258042	0.719091	1.47857	4.39492e-09	1.85269e-08
AC138393.3	0.166689	0.442536	1.40863	1.19104e-08	4.22043e-08
AC004908.2	0.435578	0.956779	1.13525	1.08648e-08	3.90652e-08
AL031714.1	0.330183	0.779418	1.23913	2.10021e-10	1.53284e-09
AL139147.1	0.0348303	0.131459	1.9162	1.12736e-07	2.82706e-07
AL445426.1	0.44274	0.203687	-1.1201	2.71955e-06	4.90723e-06
AL133367.1	0.204361	0.513289	1.32865	2.27943e-09	1.11464e-08
AC007216.3	0.236053	0.546801	1.2119	3.97673e-07	8.79918e-07
ITCH-IT1	0.303513	0.756403	1.3174	6.09867e-06	1.00412e-05
MIR497HG	0.485418	0.16778	-1.53266	2.32947e-06	4.26633e-06
SNHG4	0.5028	1.68207	1.74218	1.25747e-13	4.09934e-12
AL033527.3	0.0424851	0.21301	2.32589	3.49177e-11	3.34799e-10
PTOV1-AS2	1.14357	2.54956	1.1567	9.50974e-10	5.53603e-09
AC012020.1	0.0525111	0.198541	1.91874	1.01815e-08	3.68798e-08
GAS1RR	0.402867	0.101022	-1.99563	3.13788e-08	9.83606e-08
NR2F1-AS1	1.04799	0.481859	-1.12093	0.000670955	0.000824364
AC004253.1	0.255567	0.624102	1.28808	2.43707e-07	5.56881e-07
AC002128.1	0.217207	0.61586	1.50353	1.42385e-10	1.123e-09
Z98884.2	0.454024	1.29784	1.51527	8.88509e-12	1.27789e-10
AC093788.1	0.206086	0.679188	1.72056	1.25847e-10	1.00884e-09
AC012636.1	0.101615	0.323526	1.67077	1.75593e-06	3.3541e-06
PRMT5-AS1	0.0779278	0.188617	1.27525	4.1221e-11	3.80322e-10
TMPO-AS1	0.57348	1.39395	1.28137	6.14654e-11	5.36725e-10
AC011825.2	0.108535	0.311564	1.52137	1.01734e-08	3.68798e-08
KANSL1L-AS1	0.204926	0.485394	1.24405	2.62793e-07	5.97701e-07
LINC01355	0.373998	1.05076	1.49032	8.54448e-09	3.26426e-08
NADK2-AS1	0.238158	0.481712	1.01625	1.21442e-05	1.86766e-05
AC120053.1	0.895724	2.05795	1.20008	4.09958e-08	1.20765e-07
AC025165.1	0.277073	0.136247	-1.02403	0.0260438	0.0268114
AL008718.3	0.149529	0.348775	1.22187	4.05191e-05	5.77664e-05
AL139089.1	0.364066	1.08382	1.57385	1.93576e-10	1.45629e-09
AC002398.1	0.584019	1.34858	1.20736	3.27793e-09	1.49804e-08
BARX1-DT	1.33005	0.397059	-1.74406	0.000273315	0.000348341
IGBP1-AS1	0.113144	0.328465	1.53758	3.63697e-09	1.6168e-08
LENG8-AS1	1.31368	2.92583	1.15522	6.05342e-09	2.42633e-08
KDM4A-AS1	0.178008	0.482803	1.4395	4.43745e-13	1.14206e-11
AL158196.1	0.109747	0.268233	1.28931	7.22585e-06	1.16615e-05
AC099850.4	2.33193	9.20061	1.98021	1.1165e-15	8.9711e-14
AC068790.5	0.295577	0.672047	1.18503	1.03248e-06	2.06075e-06
DLGAP4-AS1	0.18396	0.370588	1.01043	1.51547e-05	2.28724e-05
AC010478.1	1.06944	0.404643	-1.40213	0.00142356	0.001702
AC084876.1	0.0857178	0.212531	1.31001	1.33452e-06	2.63138e-06
AC066613.1	0.174884	0.458646	1.39098	2.6957e-09	1.2798e-08
AP001893.1	0.215846	0.51885	1.26531	5.06412e-08	1.41551e-07
AL513218.1	0.179578	0.460676	1.35915	3.81444e-09	1.66541e-08
AP4B1-AS1	0.220444	0.500689	1.1835	3.58852e-08	1.0832e-07
AC084083.1	0.131001	0.436162	1.73529	9.45249e-09	3.47833e-08
AL442125.2	0.251277	0.610299	1.28024	5.06574e-08	1.41551e-07
AC016773.2	0.404652	0.895758	1.14643	9.46048e-09	3.47833e-08
AL049869.3	0.271522	0.597157	1.13704	5.62886e-07	1.21256e-06
RNF139-AS1	0.134263	0.356505	1.40886	6.68644e-12	1.02177e-10
SNHG12	1.52785	3.48824	1.191	3.16332e-11	3.26234e-10
AL136531.1	0.452711	0.98225	1.1175	2.13998e-06	3.96382e-06
HM13-IT1	1.28605	3.12563	1.2812	5.88575e-09	2.37862e-08
AC124283.3	0.189247	0.395527	1.06351	4.85989e-06	8.25168e-06
TIMM23B-AGAP6	0.335491	0.678829	1.01677	1.367e-06	2.68459e-06
AP002907.1	0.25652	0.702305	1.45303	2.01144e-09	1.01401e-08
DDX11-AS1	0.0925933	0.321816	1.79726	2.75849e-13	7.4939e-12
AC020915.2	0.485904	1.23787	1.34911	3.92185e-08	1.16938e-07
DCUN1D2-AS	0.176192	0.506567	1.5236	2.33001e-08	7.54553e-08
AL117329.1	0.00412974	0.303697	6.20044	1.58086e-09	8.22385e-09
MCCC1-AS1	0.159402	0.420635	1.3999	9.32274e-08	2.41208e-07
AC004148.1	0.452534	1.1173	1.30392	3.88877e-09	1.66808e-08
AC005180.1	1.35692	0.510565	-1.41016	1.66375e-07	3.94939e-07
AC022558.3	0.185889	0.414207	1.15591	1.07994e-07	2.72212e-07
AL109811.1	0.0451331	0.129308	1.51855	2.09044e-09	1.04308e-08
FMR1-IT1	0.198598	0.55448	1.48129	4.13217e-08	1.20996e-07
AC053503.3	5.06848	1.1941	-2.08563	2.65956e-07	6.02095e-07
AC018410.1	0.21445	0.448672	1.06502	2.70052e-05	3.95376e-05
AL355574.1	0.871196	2.04149	1.22855	3.24684e-10	2.10993e-09
AP005136.3	0.162336	0.500312	1.62385	5.33614e-13	1.24256e-11
AL512770.1	0.207434	0.46575	1.16691	4.43914e-09	1.85533e-08
AL161729.3	0.144822	0.48629	1.74754	5.57881e-08	1.50795e-07
AC010976.1	0.0939207	0.286599	1.60952	1.37162e-11	1.6768e-10
AC012435.3	0.189561	0.41433	1.12812	2.13942e-05	3.17987e-05
AC010201.2	0.126903	0.267606	1.07639	2.63405e-06	4.78829e-06
AC015813.1	0.640989	1.42097	1.14851	3.0225e-06	5.35508e-06
AC024060.2	1.38526	3.19793	1.20698	9.37341e-09	3.47833e-08
AL132642.1	1.12844	0.445145	-1.34198	6.19313e-05	8.55492e-05
DLEU1	0.381384	0.773231	1.01966	1.34228e-11	1.6768e-10
PGM5-AS1	11.1877	1.10418	-3.34086	4.99827e-13	1.22208e-11
AL928654.2	0.715323	2.22318	1.63596	5.92579e-12	9.65904e-11
ASAP1-IT2	0.114151	0.310613	1.44418	9.73952e-08	2.49352e-07
AC078778.1	0.103962	0.298893	1.52357	5.36227e-08	1.48144e-07
AC007038.1	0.386067	1.17828	1.60976	2.61191e-11	2.90278e-10
CTBP1-AS	0.266401	0.538825	1.01622	1.14684e-07	2.84673e-07
AC005730.3	0.288017	0.666652	1.21078	1.10003e-06	2.18665e-06
AC009120.3	0.593487	1.35564	1.19169	4.78239e-07	1.03937e-06
AC067750.1	0.69049	0.298359	-1.21057	0.0218616	0.0227454
AC023908.3	0.0806394	0.201212	1.31916	1.54615e-07	3.68812e-07
AC011472.1	3.44035	1.40034	-1.29678	0.0188969	0.0197871
AC114730.3	0.169856	0.387288	1.1891	4.53859e-06	7.76003e-06
AF001548.1	5.16366	1.2823	-2.00966	3.51314e-05	5.03791e-05
AC010320.4	0.313091	0.852066	1.44438	1.8757e-06	3.54183e-06
AF279873.3	0.0289423	0.207913	2.84473	0.00953433	0.0105156
AC005104.1	0.351827	0.813293	1.20891	8.32023e-07	1.71671e-06
A2M-AS1	1.37659	0.492402	-1.48319	0.00320699	0.00368992
AC079305.4	0.551784	0.169742	-1.70076	1.45338e-06	2.82025e-06
ACAP2-IT1	0.223859	0.610532	1.44747	1.63998e-08	5.49283e-08
AP003071.3	1.77514	0.636989	-1.47859	0.0265287	0.0272532
AL035461.3	0.613062	2.13366	1.79923	1.72353e-12	3.5117e-11
LINC00106	0.626847	1.83101	1.54645	6.43278e-09	2.5368e-08
